# Supplementary material for: Breast Cancer Screening and Perceptions of Harm among Young Adults in Japan: Results of a Cross-Sectional Online Survey
Source: Curr Oncol. 2023 Feb 8;30(2):2073–87. doi: 10.3390/curroncol30020161 (PMC9955860; doi:10.3390/curroncol30020161)
Supplement: Supplementary file 1 [file curroncol-30-00161-s001.zip]

Archive with 3 entries (3 files):
- curroncol-2148427-supplementary/Supplementary Material S1.docx
- curroncol-2148427-supplementary/Supplementary Table S1.docx
- curroncol-2148427-supplementary/Supplementary Table S2.xlsx
