# Supplementary material for: Breast Cancer Screening and Perceptions of Harm among Young Adults in Japan: Results of a Cross-Sectional Online Survey
Source: Curr Oncol. 2023 Feb 8;30(2):2073–87. doi: 10.3390/curroncol30020161 (PMC9955860; doi:10.3390/curroncol30020161)
Supplement: Supplementary file 1 [file curroncol-30-00161-s001.zip › curroncol-2148427-supplementary/Supplementary Table S2.xlsx]

## Sheet: Table S2
	Q1:Breast cancer screening	Q2:Do you know about the Harms of cancer screening?	Q3:Do you want to know about the Harms of cancer screening?	Q4:Age	Q5:Marital status	Q6:Work status	Q7:Educational background	Q8:Household income	Q9:Medical insurance	Q10:Medical insurance (dependent)	Q11:Medical consultation	Q12:Have regular health checkups	Q13:Private medical insurance
Q1:Breast cancer screening	1	-0.0452569	-0.0116608	-0.200762	0.0890871	0.0928951	-0.0833289	-0.150221	0.0423761	0.0942333	0.098631	0.268031	0.106983
Q2:Do you know about the Harms of cancer screening?	-0.0452569	1	-0.0923981	0.00174394	0.00566026	0.00326275	0.0661069	0.0291865	0.0177366	0.0359525	-0.0513748	-0.0322872	-0.0245964
Q3:Do you want to know about the Harms of cancer screening?	-0.0116608	-0.0923981	1	0.0107844	-0.0161491	-0.0768079	0.0675359	0.054483	-0.0238123	-0.0399149	-0.0813713	-0.113456	-0.0479402
Q4:Age	-0.200762	0.00174394	0.0107844	1	-0.33121	0.0539175	-0.0279488	0.0273553	-0.116592	0.0118451	-0.00695509	-0.103468	-0.157839
Q5:Marital status	0.0890871	0.00566026	-0.0161491	-0.33121	1	-0.259224	0.0298103	-0.121615	0.18736	-0.364527	0.0247206	0.037409	0.225389
Q6:Work status	0.0928951	0.00326275	-0.0768079	0.0539175	-0.259224	1	-0.136988	-0.11087	0.132715	0.599845	0.0144568	0.15559	0.0628614
Q7:Educational background	-0.0833289	0.0661069	0.0675359	-0.0279488	0.0298103	-0.136988	1	0.132318	0.0150716	-0.103109	-0.0564441	-0.0844775	-0.0319899
Q8:Household income	-0.150221	0.0291865	0.054483	0.0273553	-0.121615	-0.11087	0.132318	1	-0.0825161	-0.0268584	-0.0702436	-0.172799	-0.122359
Q9:Medical insurance	0.0423761	0.0177366	-0.0238123	-0.116592	0.18736	0.132715	0.0150716	-0.0825161	1	0.0231729	0.0799071	0.0840755	0.118116
Q10:Medical insurance (dependent)	0.0942333	0.0359525	-0.0399149	0.0118451	-0.364527	0.599845	-0.103109	-0.0268584	0.0231729	1	0.0414067	0.119667	0.00454075
Q11:Medical consultation	0.098631	-0.0513748	-0.0813713	-0.00695509	0.0247206	0.0144568	-0.0564441	-0.0702436	0.0799071	0.0414067	1	0.142033	0.0475607
Q12:Have regular health checkups	0.268031	-0.0322872	-0.113456	-0.103468	0.037409	0.15559	-0.0844775	-0.172799	0.0840755	0.119667	0.142033	1	0.0758064
Q13:Private medical insurance	0.106983	-0.0245964	-0.0479402	-0.157839	0.225389	0.0628614	-0.0319899	-0.122359	0.118116	0.00454075	0.0475607	0.0758064	1
